# Supplementary material for: Breast cancer subtype predictors revisited: from consensus to concordance?
Source: BMC Med Genomics. 2016 Jun 3;9:26. doi: 10.1186/s12920-016-0185-6 (PMC4893290; doi:10.1186/s12920-016-0185-6)
Supplement: Additional file 3 — Complete set of 812 consensus set samples, including subtype assignments. (XLSX 30 kb) [file 12920_2016_185_MOESM3_ESM.xlsx]

## Sheet: Legend
Additional file 3: Complete set of 812 consensus set samples, including subtype assignments
Complement to Table 2 in the main text.
Each worksheet lists the consensus set samples for one of the training sets used for consensus set construction:
1) Bos
2) expO
3) Guedj
4) Li
5) Sabatier
Columns in each worksheet indicate the name of the training set, the original CEL file name and the consensus subtype.

## Sheet: Bos
Dataset	CEL	Subtype
Bos	GSM308256.CEL.gz	Her2
Bos	GSM308258.CEL.gz	LumB
Bos	GSM308259.CEL.gz	Her2
Bos	GSM308260.CEL.gz	LumB
Bos	GSM308262.CEL.gz	LumB
Bos	GSM308263.CEL.gz	LumA
Bos	GSM308264.CEL.gz	LumB
Bos	GSM308265.CEL.gz	Her2
Bos	GSM308266.CEL.gz	LumB
Bos	GSM308267.CEL.gz	Her2
Bos	GSM308270.CEL.gz	LumB
Bos	GSM308271.CEL.gz	Basal
Bos	GSM308272.CEL.gz	Her2
Bos	GSM308273.CEL.gz	Basal
Bos	GSM308274.CEL.gz	Basal
Bos	GSM308275.CEL.gz	Basal
Bos	GSM308276.CEL.gz	Her2
Bos	GSM308278.CEL.gz	Her2
Bos	GSM308280.CEL.gz	Basal
Bos	GSM308281.CEL.gz	Basal
Bos	GSM308283.CEL.gz	Basal
Bos	GSM308284.CEL.gz	Her2
Bos	GSM308286.CEL.gz	Her2
Bos	GSM308287.CEL.gz	LumA
Bos	GSM308289.CEL.gz	LumB
Bos	GSM308290.CEL.gz	Her2
Bos	GSM308291.CEL.gz	Basal
Bos	GSM308292.CEL.gz	LumB
Bos	GSM308295.CEL.gz	Basal
Bos	GSM308297.CEL.gz	LumB
Bos	GSM308301.CEL.gz	Basal
Bos	GSM308302.CEL.gz	LumA
Bos	GSM308303.CEL.gz	LumB
Bos	GSM308306.CEL.gz	Her2
Bos	GSM308307.CEL.gz	Basal
Bos	GSM308309.CEL.gz	Basal
Bos	GSM308310.CEL.gz	LumB
Bos	GSM308311.CEL.gz	Basal
Bos	GSM308312.CEL.gz	Basal
Bos	GSM308313.CEL.gz	Basal
Bos	GSM308314.CEL.gz	Basal
Bos	GSM308315.CEL.gz	LumA
Bos	GSM308320.CEL.gz	Her2
Bos	GSM308321.CEL.gz	LumB
Bos	GSM308322.CEL.gz	LumB
Bos	GSM308323.CEL.gz	Her2
Bos	GSM308324.CEL.gz	Basal
Bos	GSM308325.CEL.gz	LumB
Bos	GSM308328.CEL.gz	Basal
Bos	GSM308330.CEL.gz	Basal
Bos	GSM308333.CEL.gz	Basal
Bos	GSM308335.CEL.gz	Basal
Bos	GSM308336.CEL.gz	Basal
Bos	GSM308338.CEL.gz	Basal
Bos	GSM308341.CEL.gz	Basal
Bos	GSM308342.CEL.gz	Her2
Bos	GSM308343.CEL.gz	Her2
Bos	GSM308346.CEL.gz	Basal
Bos	GSM308347.CEL.gz	LumB
Bos	GSM308348.CEL.gz	Basal
Bos	GSM308350.CEL.gz	Basal
Bos	GSM308351.CEL.gz	LumA
Bos	GSM308352.CEL.gz	Basal
Bos	GSM308354.CEL.gz	Basal
Bos	GSM308356.CEL.gz	Basal
Bos	GSM308357.CEL.gz	Basal
Bos	GSM308360.CEL.gz	LumB
Bos	GSM308361.CEL.gz	LumB
Bos	GSM308370.CEL.gz	Her2
Bos	GSM308372.CEL.gz	LumB
Bos	GSM308374.CEL.gz	Basal
Bos	GSM308375.CEL.gz	LumB
Bos	GSM308376.CEL.gz	Basal
Bos	GSM308377.CEL.gz	Basal
Bos	GSM308378.CEL.gz	Basal
Bos	GSM308380.CEL.gz	Basal
Bos	GSM308381.CEL.gz	LumA
Bos	GSM308386.CEL.gz	Her2
Bos	GSM308387.CEL.gz	Basal
Bos	GSM308388.CEL.gz	Basal
Bos	GSM308391.CEL.gz	Basal
Bos	GSM308392.CEL.gz	Basal
Bos	GSM308393.CEL.gz	Basal
Bos	GSM308394.CEL.gz	Basal
Bos	GSM308395.CEL.gz	LumB
Bos	GSM308397.CEL.gz	LumB
Bos	GSM308398.CEL.gz	Basal
Bos	GSM308399.CEL.gz	LumB
Bos	GSM308400.CEL.gz	Basal
Bos	GSM308402.CEL.gz	Her2
Bos	GSM308403.CEL.gz	LumB
Bos	GSM308404.CEL.gz	Basal
Bos	GSM308405.CEL.gz	Her2
Bos	GSM308407.CEL.gz	Basal
Bos	GSM308409.CEL.gz	LumA
Bos	GSM308421.CEL.gz	LumB
Bos	GSM308422.CEL.gz	LumA
Bos	GSM308423.CEL.gz	LumB
Bos	GSM308427.CEL.gz	LumB
Bos	GSM308428.CEL.gz	LumA
Bos	GSM308430.CEL.gz	Basal
Bos	GSM308431.CEL.gz	LumA
Bos	GSM308432.CEL.gz	LumA
Bos	GSM308435.CEL.gz	LumB
Bos	GSM308436.CEL.gz	LumA
Bos	GSM308437.CEL.gz	LumA
Bos	GSM308439.CEL.gz	LumB
Bos	GSM308441.CEL.gz	LumA
Bos	GSM308442.CEL.gz	LumA
Bos	GSM308443.CEL.gz	Basal
Bos	GSM308445.CEL.gz	LumA
Bos	GSM308446.CEL.gz	LumA
Bos	GSM308447.CEL.gz	LumA
Bos	GSM308448.CEL.gz	LumA
Bos	GSM308449.CEL.gz	Basal
Bos	GSM308451.CEL.gz	LumA
Bos	GSM308452.CEL.gz	LumA
Bos	GSM308454.CEL.gz	LumA
Bos	GSM308460.CEL.gz	LumA

## Sheet: expO
Dataset	CEL	Subtype
expO	GSM38091.CEL.gz	Basal
expO	GSM38063.CEL.gz	LumA
expO	GSM38057.CEL.gz	Her2
expO	GSM38051.CEL.gz	LumA
expO	GSM38106.CEL.gz	LumB
expO	GSM38109.CEL.gz	Her2
expO	GSM38090.CEL.gz	LumA
expO	GSM38081.CEL.gz	Her2
expO	GSM38094.CEL.gz	LumB
expO	GSM46968.CEL.gz	Basal
expO	GSM46883.CEL.gz	LumB
expO	GSM46870.CEL.gz	LumB
expO	GSM46859.CEL.gz	Her2
expO	GSM46846.CEL.gz	Her2
expO	GSM46955.CEL.gz	LumB
expO	GSM46880.CEL.gz	LumB
expO	GSM46952.CEL.gz	Basal
expO	GSM46893.CEL.gz	Her2
expO	GSM46894.CEL.gz	LumB
expO	GSM46885.CEL.gz	LumA
expO	GSM46869.CEL.gz	LumA
expO	GSM46862.CEL.gz	Basal
expO	GSM46863.CEL.gz	LumA
expO	GSM46855.CEL.gz	LumB
expO	GSM46959.CEL.gz	LumB
expO	GSM46962.CEL.gz	LumB
expO	GSM46953.CEL.gz	Her2
expO	GSM46947.CEL.gz	Basal
expO	GSM46836.CEL.gz	LumA
expO	GSM46933.CEL.gz	Basal
expO	GSM46905.CEL.gz	LumA
expO	GSM46871.CEL.gz	LumB
expO	GSM46873.CEL.gz	LumB
expO	GSM46827.CEL.gz	LumA
expO	GSM46816.CEL.gz	Her2
expO	GSM53089.CEL.gz	LumA
expO	GSM53032.CEL.gz	Basal
expO	GSM53028.CEL.gz	Basal
expO	GSM53134.CEL.gz	LumA
expO	GSM53078.CEL.gz	LumB
expO	GSM53123.CEL.gz	LumB
expO	GSM53108.CEL.gz	LumA
expO	GSM53115.CEL.gz	Basal
expO	GSM53102.CEL.gz	LumA
expO	GSM76637.CEL.gz	LumA
expO	GSM76586.CEL.gz	LumA
expO	GSM76528.CEL.gz	LumA
expO	GSM76491.CEL.gz	LumA
expO	GSM76592.CEL.gz	LumA
expO	GSM76561.CEL.gz	LumB
expO	GSM76493.CEL.gz	LumB
expO	GSM76552.CEL.gz	LumB
expO	GSM89068.CEL.gz	Her2
expO	GSM89071.CEL.gz	LumB
expO	GSM89021.CEL.gz	LumA
expO	GSM89011.CEL.gz	Basal
expO	GSM88985.CEL.gz	Her2
expO	GSM152564.CEL.gz	Basal
expO	GSM89077.CEL.gz	Basal
expO	GSM89000.CEL.gz	LumA
expO	GSM88970.CEL.gz	LumB
expO	GSM89015.CEL.gz	LumA
expO	GSM89016.CEL.gz	Basal
expO	GSM88979.CEL.gz	LumA
expO	GSM102567.CEL.gz	LumB
expO	GSM102569.CEL.gz	LumB
expO	GSM102564.CEL.gz	Basal
expO	GSM102487.CEL.gz	LumB
expO	GSM102439.CEL.gz	Basal
expO	GSM117745.CEL.gz	Basal
expO	GSM117719.CEL.gz	LumA
expO	GSM117692.CEL.gz	Basal
expO	GSM117687.CEL.gz	LumA
expO	GSM117675.CEL.gz	LumB
expO	GSM117660.CEL.gz	LumB
expO	GSM117578.CEL.gz	Her2
expO	GSM117758.CEL.gz	Basal
expO	GSM117759.CEL.gz	LumA
expO	GSM117695.CEL.gz	LumB
expO	GSM117659.CEL.gz	LumB
expO	GSM137988.CEL.gz	Her2
expO	GSM137984.CEL.gz	Basal
expO	GSM137937.CEL.gz	LumA
expO	GSM137936.CEL.gz	Basal
expO	GSM138011.CEL.gz	Basal
expO	GSM137991.CEL.gz	Her2
expO	GSM137987.CEL.gz	LumB
expO	GSM137989.CEL.gz	Basal
expO	GSM138051.CEL.gz	Basal
expO	GSM138054.CEL.gz	LumA
expO	GSM138049.CEL.gz	LumB
expO	GSM138014.CEL.gz	LumB
expO	GSM137925.CEL.gz	LumA
expO	GSM152707.CEL.gz	LumB
expO	GSM152691.CEL.gz	LumA
expO	GSM152669.CEL.gz	LumB
expO	GSM152627.CEL.gz	Basal
expO	GSM152571.CEL.gz	LumA
expO	GSM152776.CEL.gz	LumB
expO	GSM152775.CEL.gz	LumB
expO	GSM152768.CEL.gz	Basal
expO	GSM152803.CEL.gz	LumA
expO	GSM152782.CEL.gz	LumB
expO	GSM152781.CEL.gz	LumA
expO	GSM152616.CEL.gz	LumB
expO	GSM152605.CEL.gz	LumA
expO	GSM152713.CEL.gz	LumA
expO	GSM152661.CEL.gz	LumA
expO	GSM152645.CEL.gz	LumA
expO	GSM152615.CEL.gz	LumA
expO	GSM152585.CEL.gz	LumB
expO	GSM152576.CEL.gz	LumA
expO	GSM179861.CEL.gz	Her2
expO	GSM179862.CEL.gz	LumA
expO	GSM179835.CEL.gz	LumB
expO	GSM179891.CEL.gz	LumA
expO	GSM179919.CEL.gz	Basal
expO	GSM179885.CEL.gz	Basal
expO	GSM231932.CEL.gz	LumA
expO	GSM231886.CEL.gz	Basal
expO	GSM277691.CEL.gz	LumB
expO	GSM277681.CEL.gz	Basal
expO	GSM277682.CEL.gz	LumA
expO	GSM277685.CEL.gz	Basal
expO	GSM301688.CEL.gz	LumB
expO	GSM301690.CEL.gz	Basal
expO	GSM301686.CEL.gz	Basal
expO	GSM301663.CEL.gz	Basal
expO	GSM301653.CEL.gz	Basal
expO	GSM38082.CEL.gz	LumA
expO	GSM38059.CEL.gz	Her2
expO	GSM46974.CEL.gz	Basal
expO	GSM46938.CEL.gz	Basal
expO	GSM53033.CEL.gz	Basal
expO	GSM53052.CEL.gz	LumB
expO	GSM53159.CEL.gz	LumA
expO	GSM53160.CEL.gz	LumA
expO	GSM53086.CEL.gz	LumA
expO	GSM53059.CEL.gz	LumA
expO	GSM53027.CEL.gz	LumA
expO	GSM76564.CEL.gz	LumA
expO	GSM76497.CEL.gz	LumB
expO	GSM76628.CEL.gz	LumA
expO	GSM76619.CEL.gz	LumA
expO	GSM76593.CEL.gz	Her2
expO	GSM76566.CEL.gz	Her2
expO	GSM76556.CEL.gz	Basal
expO	GSM76627.CEL.gz	LumA
expO	GSM76603.CEL.gz	LumA
expO	GSM76582.CEL.gz	LumB
expO	GSM89022.CEL.gz	LumA
expO	GSM89003.CEL.gz	Basal
expO	GSM89008.CEL.gz	Basal
expO	GSM89055.CEL.gz	LumA
expO	GSM88971.CEL.gz	Her2
expO	GSM88969.CEL.gz	LumA
expO	GSM102576.CEL.gz	Basal
expO	GSM102440.CEL.gz	LumB
expO	GSM102571.CEL.gz	LumA
expO	GSM102525.CEL.gz	Basal
expO	GSM102530.CEL.gz	LumA
expO	GSM102499.CEL.gz	LumB
expO	GSM102506.CEL.gz	Basal
expO	GSM102544.CEL.gz	LumB
expO	GSM102536.CEL.gz	LumB
expO	GSM117777.CEL.gz	LumB
expO	GSM117766.CEL.gz	LumB
expO	GSM117584.CEL.gz	LumA
expO	GSM117661.CEL.gz	Basal
expO	GSM117585.CEL.gz	LumB
expO	GSM117588.CEL.gz	LumB
expO	GSM117730.CEL.gz	Basal
expO	GSM117580.CEL.gz	LumA
expO	GSM117581.CEL.gz	Basal
expO	GSM137963.CEL.gz	LumA
expO	GSM137939.CEL.gz	LumA
expO	GSM137903.CEL.gz	LumB
expO	GSM137978.CEL.gz	LumA
expO	GSM137895.CEL.gz	LumB
expO	GSM152759.CEL.gz	LumA
expO	GSM152698.CEL.gz	Basal
expO	GSM152753.CEL.gz	Basal
expO	GSM152699.CEL.gz	LumA
expO	GSM152620.CEL.gz	LumB
expO	GSM152685.CEL.gz	LumB
expO	GSM179837.CEL.gz	Basal
expO	GSM179806.CEL.gz	LumA
expO	GSM179902.CEL.gz	Basal
expO	GSM179854.CEL.gz	Basal
expO	GSM179841.CEL.gz	Basal
expO	GSM203639.CEL.gz	LumB
expO	GSM203690.CEL.gz	LumA
expO	GSM203628.CEL.gz	Basal
expO	GSM203693.CEL.gz	LumA
expO	GSM203759.CEL.gz	LumB
expO	GSM203701.CEL.gz	LumA
expO	GSM203648.CEL.gz	LumB
expO	GSM203624.CEL.gz	LumB
expO	GSM203792.CEL.gz	Basal
expO	GSM203784.CEL.gz	LumA
expO	GSM231892.CEL.gz	Her2
expO	GSM231976.CEL.gz	LumA
expO	GSM231992.CEL.gz	LumA
expO	GSM231917.CEL.gz	LumA
expO	GSM277734.CEL.gz	LumB
expO	GSM277679.CEL.gz	Her2
expO	GSM301664.CEL.gz	LumB
expO	GSM301657.CEL.gz	LumA
expO	GSM325792.CEL.gz	LumA
expO	GSM325787.CEL.gz	Basal
expO	GSM325826.CEL.gz	LumB
expO	GSM325845.CEL.gz	Basal
expO	GSM325837.CEL.gz	LumB

## Sheet: Guedj
Dataset	CEL	Subtype
Guedj	ML_057d_U133_2.CEL	LumA
Guedj	ML_053d_U133_2.CEL	LumA
Guedj	ML_120b_U133_2.CEL	LumA
Guedj	ML_45b_U133_2.CEL	LumB
Guedj	ML_106b_U133_2.CEL	LumB
Guedj	ML_105b_U133_2.CEL	LumB
Guedj	ML_40b_U133_2.CEL	LumB
Guedj	ML_100b_U133_2.CEL	Basal
Guedj	ML_034d_U133_2.CEL	LumB
Guedj	ML_99b_U133_2.CEL	LumB
Guedj	ML_31d_U133_2.CEL	LumB
Guedj	ML_096d_U133_2.CEL	LumA
Guedj	ML_025b2_U133_2.CEL	Basal
Guedj	ML_024d_U133_2.CEL	LumB
Guedj	ML_22b_U133_2.CEL	LumB
Guedj	ML_87b_U133_2.CEL	Basal
Guedj	ML_21d_U133_2.CEL	Her2
Guedj	ML_002b_U133_2.CEL	Basal
Guedj	ML_1d_U133_2.CEL	LumB
Guedj	ML_19b_U133_2.CEL	LumB
Guedj	ML_75b_U133_2.CEL	LumB
Guedj	ML_135d_U133_2.CEL	LumB
Guedj	ML_133d_U133_2.CEL	LumB
Guedj	ML_131b_U133_2.CEL	LumB
Guedj	ML_65b_U133_2.CEL	Basal
Guedj	FB_2693_U133_2.CEL	LumB
Guedj	FB_1086_U133_2.CEL	LumB
Guedj	FB_2482_U133_2.CEL	LumA
Guedj	FB_1558_U133_2.CEL	LumA
Guedj	110706-08.CEL	LumA
Guedj	090806-04.CEL	LumA
Guedj	220806-08.CEL	LumA
Guedj	310806-01.CEL	Basal
Guedj	110706-14.CEL	LumB
Guedj	250706-17.CEL	Her2
Guedj	250706-19.CEL	LumA
Guedj	010806-08.CEL	LumA
Guedj	170706-07.CEL	LumB
Guedj	170706-09.CEL	LumA
Guedj	220806-15.CEL	Basal
Guedj	220806-09.CEL	LumB
Guedj	220806-17.CEL	LumB
Guedj	220806-13.CEL	Basal
Guedj	170706-04.CEL	LumB
Guedj	220806-03.CEL	LumA
Guedj	170706-23.CEL	LumA
Guedj	250706-14.CEL	LumA
Guedj	010806-07.CEL	Basal
Guedj	040706-17.CEL	LumA
Guedj	110706-11.CEL	LumB
Guedj	010806-04.CEL	LumA
Guedj	010806-06.CEL	LumB
Guedj	170706-13.CEL	LumB
Guedj	090806-17.CEL	Basal
Guedj	090806-01.CEL	LumA
Guedj	040706-19.CEL	LumA
Guedj	170706-20.CEL	LumA
Guedj	220806-05.CEL	LumB
Guedj	310806-02.CEL	LumB
Guedj	110706-10.CEL	LumA
Guedj	170706-16.CEL	LumB
Guedj	090806-03.CEL	LumA
Guedj	040706-21.CEL	Basal
Guedj	250706-06.CEL	Basal
Guedj	170706-11.CEL	Her2
Guedj	250706-04.CEL	Basal
Guedj	090806-21.CEL	LumA
Guedj	110706-12.CEL	LumA
Guedj	220806-21.CEL	LumA
Guedj	250706-16.CEL	Basal
Guedj	090806-08.CEL	LumA
Guedj	220806-12.CEL	LumB
Guedj	090806-20.CEL	LumB
Guedj	250706-02.CEL	LumA
Guedj	170706-02.CEL	LumA
Guedj	090806-09.CEL	Her2
Guedj	250706-11.CEL	Basal
Guedj	220806-23.CEL	LumB
Guedj	250706-13.CEL	LumA
Guedj	040706-23.CEL	LumA
Guedj	110706-03.CEL	LumA
Guedj	090806-18.CEL	LumA
Guedj	170706-17.CEL	Basal
Guedj	040706-16.CEL	LumA
Guedj	250706-23.CEL	LumA
Guedj	220806-02.CEL	LumA
Guedj	170706-14.CEL	Her2
Guedj	220806-19.CEL	LumA
Guedj	090806-06.CEL	LumA
Guedj	170706-08.CEL	Basal
Guedj	110706-07.CEL	Her2
Guedj	DB_39_U133_2.CEL	LumB
Guedj	DB_37_U133_2.CEL	LumA
Guedj	DB_32_U133_2.CEL	LumA
Guedj	DB_9961_U133_2.CEL	Basal
Guedj	DB_9752_U133_2.CEL	Basal
Guedj	DB_96_U133_2.CEL	LumB
Guedj	DB_30_U133_2.CEL	LumA
Guedj	DB_2933_U133_2.CEL	Her2
Guedj	DB_29_U133_2.CEL	LumB
Guedj	DB_28_U133_2.CEL	LumB
Guedj	DB_27_U133_2.CEL	LumB
Guedj	DB_24_U133_2.CEL	LumA
Guedj	DB_23_U133_2.CEL	LumA
Guedj	DB_95_U133_2.CEL	Basal
Guedj	DB_94_U133_2.CEL	LumA
Guedj	DB_91_U133_2.CEL	LumB
Guedj	DB_90_U133_2.CEL	LumA
Guedj	DB_8719_U133_2.CEL	LumA
Guedj	DB_22_U133_2.CEL	LumA
Guedj	DB_21_U133_2.CEL	LumB
Guedj	DB_13_U133_2.CEL	LumB
Guedj	DB_8700_U133_2.CEL	Basal
Guedj	DB_86_U133_2_2.CEL	LumB
Guedj	DB_115_U133_2.CEL	Her2
Guedj	DB_81_U133_2.CEL	LumB
Guedj	DB_113_U133_2.CEL	Basal
Guedj	DB_112_U133_2.CEL	Basal
Guedj	DB_79_U133_2.CEL	LumA
Guedj	DB_111_U133_2.CEL	Basal
Guedj	DB_110_U133_2.CEL	Basal
Guedj	DB_78_U133_2.CEL	LumB
Guedj	DB_74_U133_2.CEL	Basal
Guedj	DB_72_U133_2.CEL	LumA
Guedj	DB_03_U133_2.CEL	LumA
Guedj	DB_8511_U133_2.CEL	LumA
Guedj	DB_10_U133_2.CEL	LumB
Guedj	DB_108_U133_2.CEL	Her2
Guedj	DB_107_U133_2.CEL	Basal
Guedj	DB_103_U133_2.CEL	Basal
Guedj	DB_66_U133_2.CEL	Basal
Guedj	DB_06_U133_2.CEL	LumA
Guedj	DB_63_U133_2_2.CEL	Her2
Guedj	DB_60_U133_3.CEL	Basal
Guedj	DB_55_U133_2.CEL	Her2
Guedj	DB_54_U133_2.CEL	Her2
Guedj	DB_52_U133_2.CEL	Basal
Guedj	DB_51_U133_2.CEL	Basal
Guedj	HdT_3271_U133_2.CEL	Basal
Guedj	HdT_3171_U133_2.CEL	LumB
Guedj	HdT_1146_U133_2.CEL	LumA
Guedj	HdT_1062_U133_2.CEL	LumA
Guedj	HdT_3258_U133_2.CEL	LumB
Guedj	HdT_2903_U133_2.CEL	LumB
Guedj	HdT_2803_U133_2.CEL	Her2
Guedj	HdT_2741_U133_2.CEL	LumB
Guedj	HdT_2737_U133_2.CEL	Basal
Guedj	HdT_2655_U133_2.CEL	LumA
Guedj	HdT_2198_U133_2.CEL	LumB
Guedj	HdT_2168_U133_2.CEL	LumA
Guedj	HdT_2146_U133_2.CEL	LumB
Guedj	HdT_2001_U133_2.CEL	LumA
Guedj	HdT_2314_U133_2.CEL	LumB
Guedj	HdT_2395_U133_2.CEL	LumB
Guedj	HdT_2379_U133_2.CEL	LumA
Guedj	HdT_2230_U133_2.CEL	Basal
Guedj	HdT_8141_U133_2.CEL	LumA
Guedj	HdT_1618_U133_2.CEL	LumA
Guedj	HdT_1844_U133_2.CEL	LumA
Guedj	HdT_1821_U133_2.CEL	LumA
Guedj	HdT_1812_U133_2.CEL	LumA
Guedj	HdT_1842_U133_2.CEL	LumA
Guedj	HdT_1753_U133_2.CEL	LumA
Guedj	HdT_970_U133_2.CEL	LumB
Guedj	HdT_3110_U133_2.CEL	LumA
Guedj	HdT_2632_U133_2.CEL	LumA
Guedj	HdT_1797_U133_2.CEL	LumB
Guedj	HdT_1305_U133_2.CEL	LumA
Guedj	HdT_3332_U133_2.CEL	LumA
Guedj	HdT_3377_U133_2.CEL	LumA
Guedj	HdT_2506_U133_2.CEL	Basal
Guedj	HdT_13379_U133_2.CEL	LumA
Guedj	HdT_2357_U133_2.CEL	LumA
Guedj	FB_0528_U133_2.CEL	LumB
Guedj	FB_6601_U133_2.CEL	LumB
Guedj	FB_1814_U133_2.CEL	LumA
Guedj	FB_2966_U133_2.CEL	LumB
Guedj	FB_0172_U133_2.CEL	LumB
Guedj	FB_7304_U133_2.CEL	LumB
Guedj	FB_2611_U133_2.CEL	Her2
Guedj	FB_1074_U133_2.CEL	Her2
Guedj	FB_1443_U133_2.CEL	LumA
Guedj	FB_1097_U133_2.CEL	LumA
Guedj	FB_2570_U133_2.CEL	LumA
Guedj	FB_2040_U133_2.CEL	LumB
Guedj	FB_1190_U133_2.CEL	LumA
Guedj	FB_3299_U133_2.CEL	LumB
Guedj	FB_0602_U133_2.CEL	LumB
Guedj	FB_433_U133_2.CEL	LumB
Guedj	FB_0544_U133_2.CEL	LumB
Guedj	RLi_31_U133_2.CEL	LumB
Guedj	RLi_30_U133_2.CEL	LumB
Guedj	RLi_29_U133_2.CEL	LumB
Guedj	RLi_66_U133_2.CEL	LumB
Guedj	RLi_28_U133_2.CEL	LumA
Guedj	RLi_64_U133_2.CEL	LumB
Guedj	RLi_61_U133_2.CEL	LumB
Guedj	RLi_25_U133_2.CEL	LumB
Guedj	RLi_24_U133_2.CEL	LumB
Guedj	RLi_11_U133_2.CEL	LumB
Guedj	RLi_07_U133_2.CEL	LumB
Guedj	RLi_17_U133_2.CEL	LumA
Guedj	RLi_04_U133_2.CEL	LumB
Guedj	RLi_15_U133_2.CEL	LumA
Guedj	RLi_03_U133_2.CEL	LumB
Guedj	RLi_49_U133_2.CEL	LumB
Guedj	RLi_12_U133_2.CEL	LumB
Guedj	RLi_48_U133_2.CEL	LumB
Guedj	RLi_47_U133_2.CEL	LumB
Guedj	RLi_41_U133_2.CEL	LumB
Guedj	RLi_39_U133_2.CEL	LumB
Guedj	RLi_38_U133_2.CEL	LumB
Guedj	RLi_37_U133_2.CEL	LumA
Guedj	RLi_72_U133_2.CEL	LumB
Guedj	071213-11.CEL	Her2
Guedj	071213-09.CEL	LumA
Guedj	071213-06.CEL	LumB
Guedj	071213-05.CEL	Her2
Guedj	071213-03.CEL	LumA
Guedj	071206-09.CEL	Her2
Guedj	071213-02.CEL	Basal
Guedj	071206-08.CEL	LumB
Guedj	071206-18.CEL	Her2
Guedj	071206-17.CEL	LumA
Guedj	071206-05.CEL	LumA
Guedj	071206-16.CEL	Basal
Guedj	071206-04.CEL	Her2
Guedj	071206-15.CEL	Her2
Guedj	071206-03.CEL	LumB
Guedj	071206-14.CEL	LumA
Guedj	071206-01.CEL	Basal
Guedj	071213-21.CEL	LumA
Guedj	071213-19.CEL	LumA
Guedj	071213-16.CEL	LumA
Guedj	071213-14.CEL	Basal

## Sheet: Li
Dataset	CEL	Subtype
Li	GSM491175.CEL.gz	Her2
Li	GSM491176.CEL.gz	Basal
Li	GSM491178.CEL.gz	Her2
Li	GSM491179.CEL.gz	Basal
Li	GSM491180.CEL.gz	Her2
Li	GSM491181.CEL.gz	Basal
Li	GSM491182.CEL.gz	Her2
Li	GSM491184.CEL.gz	Basal
Li	GSM491185.CEL.gz	Basal
Li	GSM491186.CEL.gz	Basal
Li	GSM491188.CEL.gz	Basal
Li	GSM491189.CEL.gz	Basal
Li	GSM491190.CEL.gz	Basal
Li	GSM491192.CEL.gz	Her2
Li	GSM491193.CEL.gz	Basal
Li	GSM491194.CEL.gz	LumB
Li	GSM491195.CEL.gz	Basal
Li	GSM491196.CEL.gz	Basal
Li	GSM491197.CEL.gz	Basal
Li	GSM491198.CEL.gz	Basal
Li	GSM491200.CEL.gz	Her2
Li	GSM491201.CEL.gz	Basal
Li	GSM491202.CEL.gz	Basal
Li	GSM491203.CEL.gz	LumB
Li	GSM491204.CEL.gz	LumA
Li	GSM491206.CEL.gz	LumA
Li	GSM491208.CEL.gz	LumA
Li	GSM491209.CEL.gz	LumA
Li	GSM491210.CEL.gz	LumA
Li	GSM491214.CEL.gz	LumB
Li	GSM491216.CEL.gz	LumA
Li	GSM491217.CEL.gz	LumB
Li	GSM491218.CEL.gz	LumA
Li	GSM491219.CEL.gz	Basal
Li	GSM491220.CEL.gz	LumA
Li	GSM491221.CEL.gz	LumB
Li	GSM491223.CEL.gz	Her2
Li	GSM491224.CEL.gz	LumB
Li	GSM491225.CEL.gz	LumB
Li	GSM491227.CEL.gz	LumA
Li	GSM491228.CEL.gz	Basal
Li	GSM491229.CEL.gz	Basal
Li	GSM491230.CEL.gz	LumA
Li	GSM491231.CEL.gz	Basal
Li	GSM491233.CEL.gz	Basal
Li	GSM491234.CEL.gz	LumA
Li	GSM491235.CEL.gz	LumB
Li	GSM491237.CEL.gz	LumB
Li	GSM491238.CEL.gz	Basal
Li	GSM491240.CEL.gz	LumA
Li	GSM491244.CEL.gz	Basal
Li	GSM491245.CEL.gz	Her2
Li	GSM491246.CEL.gz	LumA
Li	GSM491247.CEL.gz	LumB
Li	GSM491248.CEL.gz	LumA
Li	GSM491249.CEL.gz	LumB
Li	GSM491250.CEL.gz	LumA
Li	GSM491251.CEL.gz	LumB
Li	GSM491252.CEL.gz	LumA
Li	GSM491253.CEL.gz	LumA
Li	GSM491255.CEL.gz	LumA
Li	GSM491258.CEL.gz	LumA
Li	GSM491260.CEL.gz	LumA
Li	GSM491261.CEL.gz	LumA
Li	GSM491262.CEL.gz	LumA
Li	GSM491263.CEL.gz	LumA
Li	GSM491265.CEL.gz	LumA
Li	GSM491266.CEL.gz	LumA
Li	GSM491267.CEL.gz	LumA
Li	GSM491268.CEL.gz	LumB
Li	GSM491269.CEL.gz	LumA
Li	GSM491270.CEL.gz	LumB
Li	GSM491271.CEL.gz	Basal
Li	GSM491272.CEL.gz	LumA
Li	GSM491273.CEL.gz	LumB
Li	GSM491274.CEL.gz	LumB
Li	GSM491277.CEL.gz	LumB
Li	GSM491278.CEL.gz	LumB
Li	GSM491279.CEL.gz	Her2
Li	GSM491284.CEL.gz	Basal
Li	GSM491285.CEL.gz	Her2
Li	GSM491286.CEL.gz	LumA
Li	GSM491288.CEL.gz	LumB

## Sheet: Sabatier
Dataset	CEL	Subtype
Sabatier	GSM540111_030205-05.CEL.gz	Her2
Sabatier	GSM540112_160306-21.CEL.gz	LumB
Sabatier	GSM540113_171104-3.CEL.gz	Her2
Sabatier	GSM540117_150606-07.CEL.gz	Basal
Sabatier	GSM540118_260106-15.CEL.gz	Basal
Sabatier	GSM540120_171104-4.CEL.gz	LumB
Sabatier	GSM540121_090205-22.CEL.gz	Basal
Sabatier	GSM540122_071205-01.CEL.gz	LumB
Sabatier	GSM540125_260106-14.CEL.gz	Basal
Sabatier	GSM540126_261104-2_scan_2.CEL.gz	LumB
Sabatier	GSM540127_150606-06.CEL.gz	Basal
Sabatier	GSM540128_171104-8.CEL.gz	LumB
Sabatier	GSM540131_171104-9.CEL.gz	LumB
Sabatier	GSM540132_030205-07.CEL.gz	Basal
Sabatier	GSM540135_080115-19.CEL.gz	LumA
Sabatier	GSM540136_200406-18.CEL.gz	LumA
Sabatier	GSM540137_090205-21.CEL.gz	LumB
Sabatier	GSM540138_240205-08.CEL.gz	Basal
Sabatier	GSM540140_240205-10.CEL.gz	Basal
Sabatier	GSM540142_030205-12.CEL.gz	LumB
Sabatier	GSM540143_130505-1.CEL.gz	LumA
Sabatier	GSM540144_261104-3.CEL.gz	LumA
Sabatier	GSM540145_261104-4.CEL.gz	LumA
Sabatier	GSM540146_150606-05.CEL.gz	Basal
Sabatier	GSM540147_080214-04.CEL.gz	Her2
Sabatier	GSM540149_261104-5.CEL.gz	LumB
Sabatier	GSM540151_260106-12.CEL.gz	Basal
Sabatier	GSM540152_050405-15.CEL.gz	LumB
Sabatier	GSM540153_090905-03.CEL.gz	LumA
Sabatier	GSM540154_261104-6.CEL.gz	LumA
Sabatier	GSM540156_270905-06.CEL.gz	Basal
Sabatier	GSM540158_270905-07.CEL.gz	Basal
Sabatier	GSM540161_171104-5.CEL.gz	LumB
Sabatier	GSM540162_200406-08.CEL.gz	Her2
Sabatier	GSM540163_080115-02.CEL.gz	LumA
Sabatier	GSM540165_080214-05.CEL.gz	LumB
Sabatier	GSM540166_090905-04.CEL.gz	LumB
Sabatier	GSM540167_260106-09.CEL.gz	Basal
Sabatier	GSM540168_080414-08.CEL.gz	LumB
Sabatier	GSM540169_171104-6.CEL.gz	LumA
Sabatier	GSM540170_270905-11.CEL.gz	LumB
Sabatier	GSM540174_080115-18.CEL.gz	Her2
Sabatier	GSM540175_080115-14.CEL.gz	LumA
Sabatier	GSM540176_030205-08.CEL.gz	Basal
Sabatier	GSM540177_171104-2.CEL.gz	LumB
Sabatier	GSM540179_200406-22.CEL.gz	LumB
Sabatier	GSM540181_150606-02.CEL.gz	Basal
Sabatier	GSM540183_010405-11.CEL.gz	Basal
Sabatier	GSM540184_080214-07.CEL.gz	LumA
Sabatier	GSM540186_090205-17.CEL.gz	Basal
Sabatier	GSM540188_080115-15.CEL.gz	LumA
Sabatier	GSM540189_080311-07.CEL.gz	LumA
Sabatier	GSM540190_080311-05.CEL.gz	LumA
Sabatier	GSM540191_080115-23.CEL.gz	LumA
Sabatier	GSM540196_270905-04.CEL.gz	LumB
Sabatier	GSM540197_080115-03.CEL.gz	LumA
Sabatier	GSM540199_090905-5.CEL.gz	LumB
Sabatier	GSM540202_071205-02.CEL.gz	LumA
Sabatier	GSM540203_080414-03.CEL.gz	LumA
Sabatier	GSM540205_071205-03_2eme_scan.CEL.gz	LumA
Sabatier	GSM540206_090205-10.CEL.gz	Her2
Sabatier	GSM540208_060406-24.CEL.gz	LumA
Sabatier	GSM540209_090205-11.CEL.gz	Basal
Sabatier	GSM540211_080214-06.CEL.gz	LumA
Sabatier	GSM540212_080318-07.CEL.gz	LumA
Sabatier	GSM540213_080115-22.CEL.gz	LumB
Sabatier	GSM540215_260106-05.CEL.gz	Basal
Sabatier	GSM540216_240205-05.CEL.gz	Her2
Sabatier	GSM540217_080115-13.CEL.gz	LumA
Sabatier	GSM540218_080311-06.CEL.gz	LumA
Sabatier	GSM540219_260106-04.CEL.gz	Basal
Sabatier	GSM540221_171104-7.CEL.gz	LumB
Sabatier	GSM540225_080115-06.CEL.gz	LumA
Sabatier	GSM540226_060406-03.CEL.gz	LumB
Sabatier	GSM540227_080214-08.CEL.gz	LumA
Sabatier	GSM540229_060406-13.CEL.gz	LumB
Sabatier	GSM540232_060406-11.CEL.gz	LumA
Sabatier	GSM540233_080214-13.CEL.gz	LumA
Sabatier	GSM540234_200405-2.CEL.gz	LumB
Sabatier	GSM540237_260106-03.CEL.gz	Basal
Sabatier	GSM540238_090205-13.CEL.gz	Basal
Sabatier	GSM540240_160306-13.CEL.gz	LumA
Sabatier	GSM540241_080214-17.CEL.gz	LumA
Sabatier	GSM540244_080311-11.CEL.gz	LumA
Sabatier	GSM540245_270905-05.CEL.gz	LumB
Sabatier	GSM540246_240205-07.CEL.gz	LumB
Sabatier	GSM540248_090205-14.CEL.gz	Basal
Sabatier	GSM540249_090205-15.CEL.gz	Basal
Sabatier	GSM540251_090905-7.CEL.gz	Her2
Sabatier	GSM540253_050405-14.CEL.gz	LumB
Sabatier	GSM540254_171104-1.CEL.gz	Basal
Sabatier	GSM540255_260106-01.CEL.gz	Basal
Sabatier	GSM540256_150606-01.CEL.gz	Basal
Sabatier	GSM540260_010405-04.CEL.gz	Basal
Sabatier	GSM540261_010405-05.CEL.gz	Basal
Sabatier	GSM540262_160306-17.CEL.gz	LumB
Sabatier	GSM540264_200406-20.CEL.gz	Basal
Sabatier	GSM540266_160306-11.CEL.gz	LumB
Sabatier	GSM540267_160306-14.CEL.gz	Basal
Sabatier	GSM540268_010405-08.CEL.gz	Her2
Sabatier	GSM540269_260105-10_bis_taches.CEL.gz	LumB
Sabatier	GSM540270_030205-09.CEL.gz	LumB
Sabatier	GSM540271_010405-06.CEL.gz	Basal
Sabatier	GSM540274_160306-08.CEL.gz	Her2
Sabatier	GSM540276_010405-07.CEL.gz	Basal
Sabatier	GSM540277_130505-5.CEL.gz	LumB
Sabatier	GSM540278_010405-09.CEL.gz	LumB
Sabatier	GSM540281_200406-23.CEL.gz	Basal
Sabatier	GSM540282_260105-12.CEL.gz	Basal
Sabatier	GSM540283_030205-10.CEL.gz	LumB
Sabatier	GSM540284_030205-11.CEL.gz	LumB
Sabatier	GSM540285_160306-04.CEL.gz	Basal
Sabatier	GSM540286_080115-12.CEL.gz	LumA
Sabatier	GSM540288_200406-19.CEL.gz	Basal
Sabatier	GSM540289_080311-10.CEL.gz	Her2
Sabatier	GSM540291_080115-11.CEL.gz	Her2
Sabatier	GSM540292_080115-16.CEL.gz	Basal
Sabatier	GSM540294_010405-02.CEL.gz	Basal
Sabatier	GSM540295_080115-07.CEL.gz	LumB
Sabatier	GSM540296_080115-04.CEL.gz	LumA
Sabatier	GSM540299_080318-02.CEL.gz	LumB
Sabatier	GSM540300_080214-12.CEL.gz	Her2
Sabatier	GSM540301_080214-11.CEL.gz	LumA
Sabatier	GSM540302_080417-01.CEL.gz	Basal
Sabatier	GSM540303_080214-14.CEL.gz	LumB
Sabatier	GSM540304_080311-03.CEL.gz	Basal
Sabatier	GSM540306_080311-01.CEL.gz	LumB
Sabatier	GSM540307_080414-05.CEL.gz	Basal
Sabatier	GSM540309_080417-04.CEL.gz	Her2
Sabatier	GSM540310_080318-05.CEL.gz	Basal
Sabatier	GSM540311_080311-08.CEL.gz	LumB
Sabatier	GSM540314_080417-07.CEL.gz	Basal
Sabatier	GSM540316_080414-01.CEL.gz	LumB
Sabatier	GSM540328_090115-03.CEL.gz	LumA
Sabatier	GSM540329_090115-04.CEL.gz	LumA
Sabatier	GSM540331_090115-07.CEL.gz	Basal
Sabatier	GSM540333_090121-01.CEL.gz	LumB
Sabatier	GSM540335_090121-03.CEL.gz	LumA
Sabatier	GSM540337_090121-05.CEL.gz	LumA
Sabatier	GSM540338_090121-06.CEL.gz	LumA
Sabatier	GSM540342_090121-10.CEL.gz	LumB
Sabatier	GSM540344_090129-02.CEL.gz	LumA
Sabatier	GSM540345_090129-03.CEL.gz	Basal
Sabatier	GSM540347_090129-05.CEL.gz	LumB
Sabatier	GSM540348_20091006-09.CEL.gz	Basal
Sabatier	GSM540351_20091006-12.CEL.gz	Basal
Sabatier	GSM540352_20091006-14.CEL.gz	Basal
Sabatier	GSM540354_20091006-17.CEL.gz	Her2
Sabatier	GSM540355_20091006-19.CEL.gz	Basal
Sabatier	GSM540356_20091006-20.CEL.gz	Basal
Sabatier	GSM540357_20091022-01.CEL.gz	Basal
Sabatier	GSM540359_20091022-04.CEL.gz	Basal
Sabatier	GSM540360_20091022-05.CEL.gz	Basal
Sabatier	GSM540361_20091022-06.CEL.gz	Basal
Sabatier	GSM540362_20091022-07.CEL.gz	Basal
Sabatier	GSM540365_20091022-10.CEL.gz	Basal
Sabatier	GSM540366_20091022-11.CEL.gz	Basal
Sabatier	GSM540368_20091022-15.CEL.gz	Basal
Sabatier	GSM540369_20091022-17.CEL.gz	Basal
Sabatier	GSM540371_20091022-19.CEL.gz	Basal
Sabatier	GSM540372_20091022-20.CEL.gz	Basal
Sabatier	GSM540373_20091022-21.CEL.gz	Basal
